# Supplementary material for: Inorganic Arsenic Induces Elevated p53 Levels with Altered Functionality Impacting the Expression of Toll-like Receptor 3 and Other Target Genes in Immortalized Prostate Epithelial Cells
Source: Int J Mol Sci. 2025 Apr 29;26(9):4253. doi: 10.3390/ijms26094253 (PMC12072582; doi:10.3390/ijms26094253)
Supplement: Supplementary file 1 [file ijms-26-04253-s001.zip]

Archive with 1 entries (1 files):
- ijms-3545533-supplementary.pdf
